# Supplementary material for: Cellular Senescence in Human Aldosterone-Producing Adrenocortical Cells and Related Disorders
Source: Biomedicines. 2021 May 18;9(5):567. doi: 10.3390/biomedicines9050567 (PMC8158118; doi:10.3390/biomedicines9050567)
Supplement: Supplementary file 1 [file biomedicines-09-00567-s001.zip]

Archive with 1 entries (1 files):
- biomedicines-1078964-supplementary.pdf
